# Supplementary material for: Integrated Assessment of the Cardiotoxic and Neurobehavioral Effects of 3,4-Methylenedioxypyrovalerone (MDPV) in Zebrafish Embryos
Source: Int J Mol Sci. 2025 Dec 20;27(1):59. doi: 10.3390/ijms27010059 (PMC12785441; doi:10.3390/ijms27010059)
Supplement: Supplementary file 1 [file ijms-27-00059-s001.zip]

Archive with 2 entries (2 files):
- Supplementary Datasets.xlsx
- Supplementary Material.pdf
