# Supplementary material for: Integrated Assessment of the Cardiotoxic and Neurobehavioral Effects of 3,4-Methylenedioxypyrovalerone (MDPV) in Zebrafish Embryos
Source: Int J Mol Sci. 2025 Dec 20;27(1):59. doi: 10.3390/ijms27010059 (PMC12785441; doi:10.3390/ijms27010059)
Supplement: Supplementary file 1 [file ijms-27-00059-s001.zip › Supplementary Datasets.xlsx]

## Sheet: Supplementary Dataset S1
	Supplementary Dataset S1. Results of lethality in 3 days post-fertilization zebrafish embryos exposed for 24 h to different concentrations of MDPV (60-600 mM). Data from 4 independent experiments. In each experiment, n = 4 embryos per MDPV concentration (total n = 16 per concentration across experiments), and n = 8 embryos per control group (total n = 32 controls).
		Mortatlity (%)
	MDPV concentration (mM)	Expo 1	Expo 2	Expo 3	Expo 4
	0	0	0	0	0
	60	0	0	0	0
	120	0	0	0	0
	180	0	0	0	0
	240	0	25	0	0
	300	25	0	50	0
	360	75	50	100	25
	420	100	100	75	75
	480	100	100	100	75
	540	100	100	100	100
	600	100	100	100	100

## Sheet: Supplementary Dataset S2
			Supplementary Dataset S2. Beat frequency (beat per minute) in the atrium and ventricle of 3 days post-fertilizacion zebrafish embryos control and exposed for 2 h to different MDPV concentrations (60-480 mM). Data from 3 independent experiments.
			Control		MDPV (60 mM)		MDPV (120 mM)		MDPV (240 mM)		MDPV (480 mM)
			Atrium	Ventricle	Atrium	Ventricle	Atrium	Ventricle	Atrium	Ventricle	Atrium	Ventricle
			91.4286	91.4286	61.6822	61.6822	54.4218	27.2109	66.9388	33.7415	65.3061	6.53061
			99.5918	99.5918	67.8505	67.8505	64.7619	31.0204	65.3061	32.6531	58.7755	9.79592
			109.388	109.388	63.2243	63.2243	57.6871	28.8435	59.3197	29.932	60.9524	11.9728
			97.9592	97.9592	71.9626	71.9626	68.5714	34.2857	57.6871	57.6871	60.9524	15.2381
			103.946	103.946	67.3364	67.3364	76.1905	76.1905	68.5714	34.2857	51.7007	17.415
			88.1633	88.1633	78.1308	78.1308	84.898	44.0816	63.1293	63.1293	46.2585	18.5034
			97.9592	97.9592	91.4953	91.4953	76.7347	38.0952	65.3061	32.6531	60.9524	17.415
			111.565	111.565	84.2991	84.2991	75.102	75.102	42.7699	21.5886	51.7007	26.1224
			95.723	95.723	75.0467	75.0467	84.898	41.9048	39.9185	19.9593	42.449	21.2245
			92.4644	92.4644	81.215	81.215	48.8798	24.4399	42.7699	21.5886	36.4626	17.9592
			101.833	101.833	82.4471	82.4471	52.5458	27.6986	45.6212	23.6253	28.1059	2.85132
			109.98	109.98	87.7875	87.7875	56.2118	28.1059	62.7291	31.3646	40.7332	4.88798
			86.4639	86.4639	86.3716	86.3716	61.9145	61.9145	47.6578	47.6578	45.2138	5.29532
			78.6036	78.6036	77.876	77.876	69.2464	33.4012	52.1385	26.0692	33.4012	4.48065
			81.2237	81.2237	82.1246	82.1246	57.0265	28.5132	52.1385	26.0692	40.7332	4.88798
			89.0849	89.0849	77.8768	77.8768	65.9878	65.9878	66.3951	31.3646	59.4705	11.8126
			93.0142	93.0142	90.6194	90.6194	73.3198	36.6599	61.9145	31.3646	56.2118	9.36864
			94.3252	94.3252	70.7964	70.7964	66.3951	31.3646	57.0265	28.5132	57.4338	9.36864
			98.2544	98.2544	89.2034	89.2034	69.6538	34.6232	59.4705	29.7352	54.9898	7.33198
			100.875	100.875	84.9565	84.9565	69.6538	69.6538	61.5728	30.8545	61.9145	11.8126
			115.285	115.285	76.4601	76.4601	73.3198	36.6599	66.813	33.5375	54.9898	14.2566
			125.766	125.766	84.9565	84.9565	59.6262	29.8131	62.8828	31.7489	69.2464	11.8126
			116.711	116.711	90.6194	90.6194	57.0561	28.271	55.0225	27.2772	50.977	10.732
			99.5645	99.5645	77.876	77.876	66.3084	32.8972	61.5728	30.8545	49.6355	8.94334
			98.2544	98.2544	82.1246	82.1246	61.6822	61.6822	57.6426	28.6187	37.9917	7.60184
			104.805	104.805	86.3716	86.3716	74.0187	37.0093	57.6426	29.0658	36.6817	11.7905
			102.848	102.848	92.0353	92.0353	63.7383	31.8692	73.3633	73.3354	58.9527	14.4107
			114.922	114.922			67.3364	33.4112	69.4331	34.879	60.2627	9.39051
			104.86	104.86			61.6822	30.8411	66.813	33.0904	41.5865	9.39051
			99.2056	99.2056			66.3084	32.8972	64.1929	32.196	43.232	8.49617
			104.86	104.86			55.514	27.757	70.7432	35.3262	56.3331	14.4108
			111.028	111.028			70.9346	35.4673			55.0225	11.1792
			84.2991	84.2991			70.7964	35.3778			49.7823	15.6508
			104.346	104.346			67.9652	33.9762			55.0225	18.3338
			105.374	105.374			76.4601	76.4601
			90.9813	90.9813			65.1327	32.5263
			106.916	106.916			62.3008	22.4494
			88.4112	88.4112			66.5486	66.5486
			99.7196	99.7196			69.3804	69.3804
			90.6194	90.6194			73.629	36.7794
			96.2831	96.2831
			99.1149	99.1149
			93.4512	93.4512
			96.284	96.284
			113.274	113.274
			109.026	109.026
			101.947	101.947

## Sheet: Supplementary Dataset S3
	Supplementary Dataset S3. Effects of 2 h exposure MDPV (120-480 mM) on ventricular performance in 3 dpf zebrafish embryos. Data from 4-5 independent experiments.
		Fractional shortening (FS)	Stroke volume (SV)	Cardiac output (CO)	Ejection fraction (EF)		FC	The change (% of reduction) in the ventricle diameter during systole.
	Control	35.3756	0.404711	82.5609	65.759		SV	The amount of blood pumped out each contraction (nL).
		21.8683	0.317396	61.2574	51.5266		CO	The amount of blood pumped out per minute (nL/min).
		32.0388	0.380468	82.1811	64.7298		EF	The percentage of blood that is pumped out of the heart with each contraction.
		24.359	0.224152	45.9512	51.0341
		34.8214	0.32198	66.9718	69.1215
		22.9426	0.283387	48.7425	59.4442
		31.6439	0.260625	50.5612	64.8409
		31.25	0.261027	45.9407	65.5783
	120 mM MDPV	38.0531	0.649209	32.4604	76.0884
		32.4561	0.664628	35.2253	69.8645
		32.529	0.554269	34.919	69.153
		42.0455	0.639422	44.7595	75.1746
		29.2857	0.365606	21.9364	62.9157
		33.0935	0.511838	35.3168	70.3612
		36.4048	0.487401	39.9669	71.4049
		24.0134	0.387034	34.8331	57.5986
		19.4631	0.413122	31.8104	57.7458
		22.5765	0.548575	46.6289	56.6218
		29.6	0.414376	29.0063	64.2743
		33.0709	0.468863	39.8534	69.5836
	240 mM MDPV	25.5197	0.302212	18.1327	47.7464
		36.3017	0.363502	21.8101	72.9696
		25.6285	0.240384	14.9038	66.4672
		31.7362	0.271605	18.7407	61.5012
		23.9051	0.340046	25.5035	60.944
		28.961	0.43538	30.912	63.2536
		26.048	0.438618	26.7557	61.9102
		30.4541	0.285412	18.2664	66.8664
		29.5163	0.326884	21.2475	64.4951
		24.7093	0.326282	23.4923	59.9816
		30.5673	0.338329	26.728	65.5614
		31.1199	0.595336	31.5528	64.2866
		22.4618	0.406962	21.569	50.3694
		21.5416	0.271695	14.3998	53.7997
	480 mM MDPV	24.4093	0.19677	3.9354	53.9373
		26.5192	0.247038	6.42298	55.3863
		15.5006	0.194425	6.22161	40.6901
		17.5184	0.216629	4.5492	47.9444
		14.9332	0.191412	3.63683	43.6473
		18.953	0.287683	9.20586	48.2955
		27.1386	0.274493	8.78378	59.2023
		26.8779	0.287664	3.45197	50.0635
		37.9	0.370132	12.5845	70.5587

## Sheet: Suplementary Dataset S4
	Supplementary Dataset S4. Basal locomotor activity (BLA) values at different exposure times (0-15 min, 45-60 min, and 105-120 min) and MDPV concentrations in 5 days post-fertilization zebrafish embryos. Values have been normalized as % controls. Data from 2-8 independent experiments.
	0-15 min					45-60 min					105-120 min
	Control	5 nM	50 nM	500 nM	5 mM	Control	5 nM	50 nM	500 nM	5 mM	Control	5 nM	50 nM	500 nM	1 mM	5 mM
	106.739	120.287	102.454	62.678	4.84928	105.165	80.6343	158.989	73.4395	5.67627	98.1079	120.287	102.454	62.678	53.2796	4.84928
	80.1474	90.7002	110.088	93.3347	6.28122	65.4645	3.40786	134.149	116.28	19.9329	91.2483	90.7002	110.088	93.3347	50.7507	6.28122
	98.6776	118.387	132.091	65.7103	4.41657	70.9666	47.6446	119.141	11.1331	13.5856	73.9042	118.387	132.091	65.7103	71.8001	4.41657
	148.817	97.5014	124.958	66.2586	7.65141	94.8351	17.5981	9.56996	2.73886	60.8444	141.922	97.5014	124.958	66.2586	52.3152	7.65141
	82.3437	99.9394	85.9303	120.745	14.4596	119.784	79.6355	25.0022	9.15664	1.70426	101.892	99.9394	85.9303	120.745	71.6083	14.4596
	101.322	71.5279	107.722	108.579	19.1012	133.485	84.3639	93.2464	96.5948	25.1943	112.044	71.5279	107.722	108.579	92.0513	19.1012
	110.302	102.132	88.7147	67.6307	5.48193	128.826	55.3561	7.75263	3.61207	113.795	124.682	102.132	88.7147	67.6307	67.4111	5.48193
	78.8722	98.5552	167.615	74.0644	7.26694	30.1253	137.981	71.2863	28.0932	89.6889	80.8007	98.5552	167.615	74.0644	57.6788	7.26694
	83.6786	90.0781	86.8013	97.0159	16.0806	85.1389	185.503	45.1317	314.652	750.242	76.299	90.0781	86.8013	97.0159	58.3997	16.0806
	113.397	68.4547	118.969	83.786	49.8792	113.102	3.25211	172.608	194.216	7.24148	127.607	68.4547	118.969	83.786	45.0183	1.99187
	92.0689	108.69	176.912	103.454	1.99187	57.1318	155.628	455.601	207.739	8.73427	87.3935	108.69	176.912	103.454	82.1019	13.57
	100.426	113.946	90.5304	118.627	13.57	86.8983	138.189	32.095	58.7653	70.5304	89.4634	113.946	90.5304	118.627	63.9568	27.5657
	99.574	111.211	132.42	84.9553	27.5657	284.329	14.084	230.242	162.091	35.6893	99.1659	111.211	132.42	84.9553	103.354	6.4282
	134.095	88.471	132.54	105.655	6.4282	167.607	19.9153	36.3799	107.995	8.55703	100.834	88.471	132.54	105.655	79.3813	6.84357
	132.181	114.193	142.256	117.022	6.84357	59.9482	274.581	151.775	165.822	15.3702	126.035	114.193	142.256	117.022	87.7799	2.12689
	93.7429	100.853	107.36	116.292	2.12689	125.319	1.0808	334.924	424.841	12.8304	105.577	100.853	107.36	116.292	28.8418	7.62079
	35.1024	134.371	102.374	60.667	7.62079	2.32003	222.468	278.974	254.971	414.045	3.53941	134.371	102.374	60.667	44.1341	3.36964
	100.005	141.613	101.34	65.9469	3.36964	48.5751	337.115	372.035	10.2165	4.59977	93.4543	141.613	101.34	65.9469	50.6282	1.2639
	99.995	74.8516	92.8745	104.177	1.2639	146.606	107.983	11.9326	198.015	6.9833	84.1184	74.8516	92.8745	104.177	84.3674	1.15407
	164.282	114.901	108.765	86.0037	1.15407	126.705	303.575	52.8056	193.805	2.88114	129.32	114.901	108.765	86.0037	67.5653	2.86024
	106.112	116.167	117.651	62.3019	2.86024	220.646	466.463	133.322	103.088	7.5968	116.787	116.167	117.651	62.3019	23.2466	1.1968
	99.728	95.8173	73.1346	81.7833	1.1968	41.9819	217.316	192.999	157.858	7.26065	90.3096	95.8173	73.1346	81.7833	11.497	4.0079
	125.546	149.872	108.209	118.392	4.0079	144.551	311.064	15.05	299.035	44.6356	121.028	149.872	108.209	118.392	52.8156	0.584955
	89.1717	111.412	93.74	99.4101	0.584955	73.2952	94.4092	291.821	19.0054	0	106.546	111.412	93.74	99.4101	10.6176	0.752431
	102.973	60.6315	58.5905	48.6488	0.752431	54.8863	68.1478	188.974	33.9782	0	91.0862	60.6315	58.5905	48.6488	106.02	5.80544
	97.027	90.4922	121.099	45.5486	5.80544	170.114	268.817	109.557	33.702	2.00661	108.914	90.4922	121.099	45.5486	100.988	3.99022
	104.784	64.5775	77.9145	74.2775	3.99022	138.388	54.2557	123.895	343.025	15.4945	114.94	64.5775	77.9145	74.2775	42.9968	3.49219
	92.0371	92.9226	114.693	62.7844	3.49219	110.431	68.0002	71.825	200.214	6.0763	112.137	92.9226	114.693	62.7844	75.5192	5.40298
	27.3055	75.3869	72.2343	67.736	5.40298	45.1174	25.6611	86.0508	26.9738	22.2786	33.0057	75.3869	72.2343	67.736	30.4507	1.30575
	104.71	65.2666	96.5983	96.4601	1.30575	42.6658	116.998	114.658	208.437	2.0246	58.189	65.2666	96.5983	96.4601	51.4928	8.31705
	65.8129	67.6562	95.9256	24.4725	8.31705	118.848	99.4443	58.6229	11.7749	25.8311	55.1154	67.6562	95.9256	24.4725	88.9321	2.7436
	117.568	92.5251	64.5634	25.8083	2.7436	89.5692	11.0667	69.3542	85.6795	7.50781	134.221	92.5251	64.5634	25.8083	72.9987	10.8867
	137.983			32.4634	10.8867	184.719			22.4737	3.84573	129.011	151.92	155.549	32.4634	195.044	8.03098
	63.6029			74.3004	8.03098	18.6752			32.4958	2.19556	30.7556	80.4998	130.926	74.3004	79.0877	18.7371
	102.912			104.458	18.7371	83.6474			39.4218	28.285	100.438	86.534	152.072	104.458	103.492	8.61812
	106.835			98.3216	8.61812	116.353			91.802	12.4609	59.3909	110.439	114.534	98.3216	32.2988	9.0197
	74.8724			81.8635	9.0197	208.941			19.4783	1.326	85.0556	120.222	70.6965	81.8635	22.2025	3.14169
	97.3929			103.693	3.14169	36.7441			28.5938	3.24059	86.2417	87.2392	132.031	103.693	37.0914	7.49602
	108.491			101.119	7.49602	39.7412			108.415	10.816	116.643	102.783	98.6013	101.119	89.4485	5.67279
	85.0924			107.443	5.67279	79.5106			156.907	0.210522	61.6605	114.737	162.465	107.443	164.608	14.4739
	117.987			96.6646	14.4739	218.43			68.2912	42.473	174.177	49.0388	49.8178	96.6646	2.36205	9.61172
	83.1456			103.561	9.61172	38.2267			14.2551	1.55739	99.5616	5.698	89.8991	103.561	80.0927	8.29083
	102.607			51.2602	8.29083	149.614			29.2124	0.224427	145.945	116.215	179.969	51.2602	72.7817	9.52791
	92.4075			100.148	9.52791	143.987			34.2791	1.74152	128.663	85.5273	19.0878	100.148	5.29326	19.2373
	113.943			87.2033	19.2373				731.123	76.6538	246.766	113.163	139.542	87.2033	128.625	7.89496
	99.0142			79.2753	7.89496	115.543			78.8781	82.1617	43.7271	56.044	104.55	79.2753	89.3397	31.6078
	117.302			57.1964	31.6078	73.2475			141.725	41.09	182.477	119.91	89.0238	57.1964	15.6446	4.55229
	73.0923			53.7124	4.55229	46.0226			94.7425	73.0545	10.8125	57.6787	117.865	53.7124	82.7982	34.8804
	66.0075			55.3967	34.8804	436.228			153.083	108.616	83.9942	154.05	139.613	55.3967	9.45134	26.8794
	100.986			95.2662	48.077	84.4568			168.609	69.0113	116.006	128.472	148.821	95.2662	97.6189	38.9
	84.4523			92.0982	26.8794	517.371			101.41	7.58438	62.1996	55.2577	78.8481	92.0982	102.968	13.2391
	103.043			69.4013	38.9	34.1833			26.1934	145.502	210.06	138.816	72.9335	69.4013	89.7873	10.1993
											108.192	183.221	118.365	70.2824	197.397	9.82412
											81.4273	108.891	101.843	120.748	101.849	27.5057
											30.3457	180.417	88.9651	58.1836	177.393	4.40057
											96.6327	35.3917	135.363	74.1507	18.2474	37.842
											103.367	83.0052	91.6577	127.194	19.8986	7.64467
											118.774	109.119	154.85	135.884	2.38523	2.85278
											106.421	64.6322	84.717	60.5603	42.3132	30.6108
											52.0088	70.939	137.76	88.3655	80.8236	3.58689
											139.47	22.5979	95.9751	108.27	2.51254	32.0501
											192.043	45.1069	70.3128	108.449	72.6248	29.2301
											56.1293	41.7344	20.2174	121.547	89.3761	6.28319
											60.5299	83.2265	45.2385	147.041	8.40711	18.1929
											165.471	107.733	138.569	88.247	138.13	13.4272
											36.1931	64.5742	118.675	77.0451	17.5713	8.09158
											56.2945	12.1601	125.504	146.304	36.9307	9.73884
											191.011	81.7681	33.6296	132.571	33.0279	3.50075
											6.17792	92.7655	44.3967	91.1966	8.95012	0.952656
											56.5005	68.3623	120.107	18.6261	109.029	4.99255
											100.226	47.532	77.9441	117.987	78.4747	4.21418
											224.191	116.52	135.949	117.19	87.6152	13.3819
											168.372	112.53	39.7243	56.5179	128.268	0.351372
											68.2824	3.87979	72.6933	53.761	86.906	2.22964
											168.261	215.32	315.294	133.787	38.2781	3.04238
											99.7742	95.192	3.99975	67.035	13.0774	29.2998
											5.38767	6.76652	189.906	19.8823	41.3078	5.70425
											83.5184	22.141	72.6852	61.679	34.9551	8.21107
											136.633	204.183	50.8484	111.621	7.98696	1.27488
											217.193	11.2629	221.598	73.7624	107.696	16.7691
											11.8871	228.763	313.259	54.765	52.8999	5.9656
											42.8902	289.62	334.812	135.736	21.5718	12.8364
											116.482	54.895	14.932	30.5131	74.8211	6.81837
											217.885	325.811	79.2215	28.6297	37.1549	31.8155
											123.504	179.544	183.502	23.2223	115.232	42.0034
											23.7624	314.067	188.569	49.8563	122.103	5.90419
											109.018	60.8192	9.40106	82.4323	133.171	2.54471
											87.7403	184.27	265.147	101.92	99.0468	10.5305
											132.632	204.085	188.222	97.4313	131.544	4.02914
											17.4967	132.201	227.449	88.1104	38.3625	11.5825
											90.9816	264.935	95.0885	88.1192	33.6051	1.26435
											70.1735	22.7342	196.248	130.494	9.66779	3.60927
											211.15	31.2997	114.832	92.53	101.198	12.2468
											51.902	37.0107	74.5782	131.653	37.0946	24.2256
											165.313	119.199	28.118	19.3278	33.0163	18.4226
											151.989	80.6343	52.8339	82.3692	78.235	27.4083
											38.5147	3.40786	158.989	171.482	30.3044	18.5241
											140.379	47.6446	134.149	132.932	99.5183	13.2601
											8.11878	17.5981	119.141	55.7985	61.0635	13.178
											117.992	79.6355	9.56996	53.7468	205.251	18.5238
											5.91187	84.3639	25.0022	53.2739	153.259	1.36455
											82.0078	55.3561	93.2464	163.469	55.4729	36.5161
											143.508	137.981	7.75263	16.0996	64.1354	14.932
											105.165	185.503	71.2863	113.222	30.3665	7.86955
											65.4645	3.25211	45.1317	80.9578	31.3515	5.92328
											70.9666	155.628	172.608	123.03	10.9324	7.23606
											94.8351	138.189	32.095	34.5075	32.0581	22.5186
											119.784	14.084	230.242	54.0489	202.638	8.66684
											133.485	19.9153	36.3799	54.4738	11.5173	6.91528
											128.826	274.581	151.775	114.581	17.3186	16.4207
											30.1253	1.0808	334.924	16.3625	66.8633	25.407
											85.1389	222.468	278.974	59.2733	20.922	4.49295
											113.102	337.115	372.035	202.345	163.559	7.84055
											57.1318	107.983	11.9326	193.025	77.8472	1.1097
											86.8983	303.575	52.8056	211.155	76.6808	10.989
											284.329	217.316	133.322	221.445	154.382	6.64944
											167.607	311.064	192.999	127.899	139.457	26.3463
											59.9482	94.4092	15.05	97.4797	102.969	2.72634
											125.319	68.1478	291.821	204.224	108.245	0.0762212
											2.32003	268.817	188.974	13.7768	77.3298	3.55861
											48.5751	54.2557	109.557	221.576	44.2436	6.91288
											146.606	68.0002	123.895	205.296	42.2721	6.30802
											126.705	25.6611	71.825	95.0876	10.1426	14.4074
											220.646	116.998	86.0508	95.7936	39.5816	1.56297
											41.9819	99.4443	114.658	31.6246	7.03782	27.9721
											144.551	11.0667	58.6229	34.827	14.9489	7.35239
											73.2952	50.5294	69.3542	90.7513	8.78948	12.2936
											54.8863	40.2645	181.476	212.714	19.2315	2.15152
											170.114	9.129	155.841	12.5723	27.8053	21.2042
											138.388	12.5097	106.259	233.166	22.8072	2.97289
											110.431	97.9947	9.08272	12.9465	56.6575	4.47342
											45.1174	52.2903	17.2501	38.5669	11.5016	9.3203
											42.6658	42.5296	40.5447	14.9371	41.0951	0.233773
											118.848	129.378	10.3681	32.8564	166.839	1.7425
											89.5692	2.54278	113.675	68.4129	66.0775	0.010473
											184.719	59.8614	77.0109	130.135	44.0111	8.52487
											18.6752	228.751	215.157	61.5292	53.0458	18.8781
											83.6474	82.269	32.4979	80.7542	12.2655	14.2485
											116.353	44.951	28.1318	84.1096	68.9736	12.0505
											208.941	347.417	312.541	138.045	28.5972	8.56992
											36.7441	7.28565	315.613	34.7488	20.172	27.9379
											39.7412	321.913	9.49652	11.8237	47.8112	2.88916
											79.5106	249.944	9.9524	23.5623	21.0647	28.8855
											218.43	275.586	74.5633	63.9676	25.9086	5.67627
											38.2267	108.768	186.5	120.551	141.188	19.9329
											149.614	163.615	114.242	60.8585		13.5856
											143.987	121.481	345.622	28.3073		1.70426
											115.543	82.8545	196.284	13.6289		25.1943
											73.2475	177.693	214.178	54.5362		7.24148
											46.0226	144.934	255.563	107.43		8.73427
											84.4568	258.659	55.8204	20.1385		35.6893
											34.1833	169.112	32.4489	108.242		8.55703
											105.173	65.7687	315.949	73.4395		15.3702
											67.4749	6.26755	60.7509	116.28		12.8304
											10.3462	122.299	103.745	11.1331		4.59977
											94.8268	82.2673	262.399	2.73886		6.9833
											113.223	30.452	249.129	9.15664		2.88114
											107.083	12.9488	134.972	96.5948		7.5968
											116.059	58.5247	13.235	3.61207		7.26065
											17.1097	27.9283	31.3948	28.0932		0
											109.838	55.3887	100.118	194.216		0
											161.167	169.066	17.961	207.739		2.00661
											26.2566	1.54603	15.0591	58.7653		15.4945
											64.2395	48.0239	58.4498	162.091		6.0763
											90.1616	170.136	63.362	107.995		22.2786
											72.182	28.6857	242.261	165.822		2.0246
											9.92365	41.8771	30.1895	10.2165		25.8311
											78.2678	51.5276	49.7626	198.015		7.50781
											244.356	6.91515	329.779	193.805		3.84573
											121.732	98.0498	223.548	103.088		2.19556
											128.57	216.822	19.9749	157.858		28.285
											61.7186	230.584	47.4338	19.0054		12.4609
											72.3088	278.622	104.684	33.9782		1.326
											34.4272	217.562	158.101	33.702		3.24059
											112.544	71.694	208.919	200.214		10.816
											80.0304	192.823	244.09	26.9738		0.210522
											55.7356	12.0715	170.409	208.437		42.473
											144.961	110	54.8839	11.7749		1.55739
											87.4559	62.6426	46.8921	85.6795		0.224427
											146.893	17.2046	392.691	22.4737		1.74152
											34.1067	202.385	232.227	32.4958		41.09
											108.857	8.79339	103.461	39.4218		7.58438
											136.329	120.195	265.059	91.802		33.9329
											91.1429	34.3331	320.198	19.4783		32.6024
											11.7538	137.046	76.9456	28.5938		13.7162
											85.2557	52.6671	12.0799	108.415		3.88162
											55.2116	67.2348	48.5992	156.907		12.9113
											28.5459	241.452	235.143	68.2912		9.64921
											113.633	319.316	19.3695	14.2551		28.0198
											152.999	3.72561	175.816	29.2124		15.2717
											33.9164	64.8984	48.4578	34.2791		1.65045
											11.8036	162.617	42.4242	78.8781		19.5461
											125.484	9.33508	59.5485	141.725		16.7114
											25.6713	34.4601	26.4646	94.7425		7.16786
											74.5162	193.531	344.219	153.083		4.36083
											203.616	23.793	328.022	168.609		14.3564
											185.321	210.397	100.699	101.41		6.7622
											128.692	44.4489	258.579	26.1934		0
											71.61	255.485	338.215	77.2586		0
											30.5679	146.866	32.3905	103.966		8.94306
											78.8114	112.982	61.461	11.1791		15.4159
											170.893	82.1742	175.285	5.6841		14.5513
											124.461	155.47	101.064	11.8958		29.7801
											121.189	145.055	100.896	76.4147		7.7146
											17.3819	45.1483	286.749	3.21343		29.5333
											68.0271	131.508	63.9243	37.0253		11.2953
											108.342	4.44009	139.67	121.432		13.6522
											129.451	134.358	275.037	100.812		2.18035
											59.8493	45.5158	160.165	77.3987		1.36658
											91.6579	15.9334	65.5611	239.91		6.33816
											68.0726	167.399	221.527	118.062		16.963
											8.09697	2.46209	152.725	15.8768		0.343482
											93.8271	24.3026	63.9188	14.9778		1.62479
											246.896	43.2946	171.895	52.1491		2.14367
											105.965	102.943	91.4658	88.0188		22.6311
											255.947	39.503	171.65	43.1434		21.6918
											72.4139	79.984	10.7037	42.472		16.3448
											94.0352	57.6377	15.6643	18.4353		7.73359
											67.807	58.0268	72.6403	20.0886		12.1355
											83.1519	2.15184	23.446	114.43		7.24007
											116.848	34.113	32.8629	56.2019		14.6746
											49.4553	57.6792	19.2682	17.9265		0.52185
											77.5326	16.7893	54.8344	22.9448		28.8522
											192.538	18.2121	42.7154	160.531		31.7611
											129.75	103.168	17.0861	26.8423		25.7319
											94.3703	2.55884	153.392	15.1224		21.4329
											105.63	98.9231	127.227	82.2318		36.6993
											28.3607	65.4066	83.2775	167.414		20.8614
											226.344	179.867	72.6121	1.59286		25.492
											206.405	36.7612	140.495	14.4387		17.0664
											34.6188	288.9	211.716	20.0491		5.19604
											167.831	51.1275	66.9241	17.0143		4.86258
											70.6827	129.58	62.7038	66.4507		16.1501
											188.766	174.401	43.2526	74.8368		8.26962
											89.8222	63.5178	73.0743	35.7353		4.98876
											91.855	29.5039	50.2933	33.6766		17.134
											52.3147	24.1322	141.575	47.3392		3.56643
											47.6213	118.661	30.2812	30.9602		1.26195
											18.5367	127.758	107.555	24.9262		0.778969
											97.57	38.3348	209.239	15.6754		12.307
											182.174	14.108	150.107	101.957		24.6789
											102.43	14.0851	68.7789	174.106		28.6199
											223.299		173.168	38.2636		8.04034
											52.084		237.926	7.67376		26.4232
											141.038		51.2591	8.28582		5.83731
											58.9623			122.455		3.99243
											285.739			7.83297		30.6791
											55.453			52.9829		3.23609
											223.842			59.0606		3.4079
											54.2659			86.056		37.6468
											60.7487			82.2819		18.0906
											202.625			75.7548		30.4975
											157.493			33.7961		13.8936
											71.3575			23.3017		16.28
											128.642			27.034		5.23029
											54.2142			40.7308		19.3686
											47.0986			33.1412		2.63854
											7.48832			75.7412		33.7465
											98.3208			124.738		37.6541
											86.3642			40.1552		20.9804
											153.897			43.8443		13.1166
											287.341			155.206		29.7671
											87.782			59.4832		21.3921
											167.173			42.0201		39.0321
											101.679			22.6522		23.3829
											33.2229			242.42		39.2667
											133.047			53.8719		9.26835
											120.312			76.9073		23.0284
											164.284			53.2752		14.9036
											36.7564			139.115		5.34614
											73.3346			16.1529		8.24244
											79.6876			10.9886		5.56912
											281.781			48.9948		2.18982
											138.441			36.3381		10.5969
											94.8986			34.4845		8.24052
											54.8815			47.5562		38.6167
											122.275			52.0929		10.3317
											108.574			55.0162		4.88949
											109.449			75.1272		41.4114
											74.8807			40.0285		8.11933
											105.101			14.6369		13.9116
											39.192			22.9144		20.8135
											113.566			32.0638		13.2495
											90.8922			149.04		18.0949
											50.3713			10.3753		1.71193
											161.443			11.4461		39.6314
											29.2108			196.358		2.16857
											30.999			8.48584		35.4653
											141.398			109.515		5.65705
											58.6022			206.403		8.93032
											243.37			41.3905		12.1247
											58.3586			124.082		9.99007
											126.936			52.4639		9.12046
											63.146			12.4755		17.02
											115.307			241.342		10.922
											135.093			55.589		3.99816
											103.125			205.056		6.66736
											11.059			120.932		30.7945
											34.1458			139.75		9.08215
											96.8754			28.4826		31.0835
											33.0826			53.7508		18.0849
											122.628			17.4934		17.3181
											77.3717			67.6026		5.87676
											53.5934			162.264		28.4436
											214.966			23.002		6.83565
											149.173			7.22877		7.37316
											130.645			43.7016		15.2607
											61.1731			28.7376		29.3438
											5.66263			30.8003		10.2459
											116.611			43.1251		34.2946
											83.3891			146.887		9.53935
											152.671			120.811		8.04319
											116.838			49.9849		21.6756
											55.6825			8.43255		15.5133
											123.475			78.1922		13.6828
											55.7756			41.7275		22.2562
											74.1115			31.4147		0.809777
											156.894			28.9814		8.5415
											175.612			20.5785		3.97696
											125.888			57.7266		12.4495
											36.7428			27.7705		10.7739
											40.1776			29.3869		5.75904
											63.8852			30.8838		35.2547
											255.765			29.4443		8.35875
											194.31			32.7054		25.2787
											92.168			26.0725		8.92501
											125.271			20.207		10.5418
											167.824			13.0915		14.8978
											91.4341			83.1093		20.4194
											117.564			158.138		3.23035
											82.4961			21.0344		24.8586
											127.265			9.60716		7.95773
											76.7344			13.4326		13.0589
											94.0598			95.933		40.6664
											105.94			9.88007		13.3336
											74.6777			64.2831		22.242
											20.2445			64.9045		8.71617
											62.9658			75.5002		25.0929
											52.8876			134.519		6.65481
											7.33054			185.215		23.0111
											171.98			124.872
											137.034			23.9281
														8.2119
														35.226
														137.316
														20.8989
														153.653
														81.5
														50.0877
														16.7176
														200.596
														35.8184
														6.3782
														14.0826
														179.189
														142.25
														52.5829
														13.9757
														9.86298
														29.3756
														86.41
														10.5097
														170.434
														10.7332
														46.3082
														17.8262
														97.0595
														42.0854
														54.2354
														14.1096
														26.2339
														107.633
														16.6741
														36.9349
														62.3668
														27.6606
														81.878
														26.9503
														55.0884
														12.5741

## Sheet: Supplementary Dataset S5
		Supplementary Dataset S5. Sensorimotor gating in 7-days-post-fertilization zebrafish larvae, either untreated (control) or exposed for 30 min to different MDPV concentrations. The percentage of responses to the prepulse and to the pulse are shown, as well as the percentage of prepulse inhibition (PPI) using 50 ms and 500 ms prepulse-to-pulse intervals (Ncontrol = 70 larvae; N5nM_MDPV = 52 larvae;…
		Prepulse (% responses)					Pulse (% responses)					PPI%_50 ms					PPI%_500 ms
		Control	5 nM	500 nM	5 mM		Control	5 nM	500 nM	5 mM		Control	5 nM	500 nM	5 mM		Control	5 nM	500 nM	5 mM
		14.2857	16.6667	50	25		100	83.3333	100	100		50	64.2857	100	82.5		0	28.5714	65.5172	65
		14.2857	0	25	0		100	100	75	87.5		50	46.4286	65.5172	65		50	10.7143	48.2759	30
		28.5714	0	12.5	12.5		100	83.3333	87.5	87.5		50	46.4286	100	82.5		66.6667	28.5714	82.7586	100
		14.2857	0	0	12.5		42.8571	100	25	25		66.6667	46.4286	82.7586	100		83.3333	10.7143	82.7586	100
		14.2857	16.6667	12.5	37.5		85.7143	100	75	57.1429		83.3333	82.1429	100	65		83.3333	28.5714	82.7586	82.5
		0	0	0	0		100	50	100	75		83.3333	79.1667	100	46.4286		66.6667	58.3333	64.2857	82.1429
		0	0	0	0		87.5	75	116.667	62.5		83.3333	58.3333	46.4286	82.1429		100	58.3333	82.1429	100
		0	0	0	0		62.5	62.5	100	75		100	100	82.1429	100		83.3333	58.3333	100	100
		0	0	0	0		62.5	62.5	83.3333	75		100	79.1667	82.1429	100		100	58.3333	82.1429	64.2857
		0	0	0	0		62.5	50	66.6667	62.5		66.6667	100	100	100		83.3333	79.1667	82.1429	64.2857
		25	0	14.2857	50		100	84.6154	85.7143	100		81.7708	54.5455	48.2759	100		63.5417	43.1818	13.7931	66.6667
		0	0	14.2857	25		87.5	69.2308	100	75		63.5417	88.6364	48.2759	66.6667		45.3125	20.4545	48.2759	50
		12.5	0	28.5714	12.5		87.5	61.5385	100	87.5		81.7708	43.1818	48.2759	100		100	38.447	48.2759	83.3333
		12.5	0	14.2857	0		25	69.2308	42.8571	25		100	100	65.5172	83.3333		100	54.5455	82.7586	83.3333
		37.5	15.3846	14.2857	12.5		42.8571	53.8462	85.7143	87.5		63.5417	54.5455	82.7586	100		81.7708	20.4545	82.7586	83.3333
		28.5714	0	33.3333			100	100	100			81.7708	62.2642	82.7586			68.75	71.6981	48.2759
		14.2857	0	16.6667			100	100	83.3333			100	71.6981	65.5172			84.375	71.6981	31.0345
		14.2857	0	33.3333			100	91.6667	100			100	71.6981	82.7586			100	52.8302	100
		14.2857	0	33.3333			71.4286	91.6667	100			100	71.6981	82.7586			100	71.6981	48.2759
		14.2857	0	16.6667			85.7143	58.3333	100			100	71.6981	48.2759			84.375	71.6981	65.5172
		0	0				75	100				100	69.697				-20	39.3939
		0	0				62.5	80				40	100				20	69.697
		0	0				50	50				60	100				20	100
		0	0				75	40				100	100				0	69.697
		0	0				50	60				80	100				20	69.697
		0	0				75	85.7143				46.4286	80				46.4286	40
		0	0				62.5	114.286				64.2857	100				64.2857	80
		0	0				87.5	57.1429				100	100				46.4286	60
		0	0				75	42.8571				28.5714	80				46.4286	80
		0	0				50	57.1429				100	100				28.5714	60
		0					100					59.1837					59.1837
		0					72.7273					69.3878					69.3878
		0					90.9091					89.7959					59.1837
		0					90.9091					89.7959					79.5918
		0					90.9091					89.7959					59.1837
		0					100					77.2727					54.5455
		0					85.7143					77.2727					9.09091
		0					71.4286					54.5455					77.2727
		0					28.5714					77.2727					9.09091
		0					28.5714					77.2727					100
		0					83.3333					100					52.381
		0					83.3333					76.1905					76.1905
		0					66.6667					100					76.1905
		0					50					76.1905					100
		0					66.6667					76.1905					100
		45	30	20	15		45	30	20	15		45	30	20	15		45	30	20	15
